# Supplementary material for: High-Selective CO2 Capture in Amine-Decorated Al-MOFs
Source: Nanomaterials (Basel). 2022 Nov 17;12(22):4056. doi: 10.3390/nano12224056 (PMC9697124; doi:10.3390/nano12224056)
Supplement: Supplementary file 1 [file nanomaterials-12-04056-s001.zip]

Archive with 1 entries (1 files):
- nanomaterials-1992764-supplementary.pdf
